# Supplementary material for: The Impact of Immunomodulatory Treatment on Kappa Free Light Chains as Biomarker in Neuroinflammation
Source: Cells. 2020 Mar 31;9(4):842. doi: 10.3390/cells9040842 (PMC7226742; doi:10.3390/cells9040842)
Supplement: Supplementary file 1 [file cells-09-00842-s001.zip]

Archive with 14 entries (14 files):
- Figure 1.tif
- Figure 2.tif
- Figure 3.tif
- Figure 4.tif
- Figure 5.tif
- Figure 6.tif
- Figure supp. 1.tif
- Figure supp. 2.tif
- Figure supp. 3.tif
- Figure supp. 4.tif
- Supplemental Table 1.tif
- Table 1.tif
- Table_1.xls
- Supp. Table 1.xls
