# Supplementary material for: The Impact of Immunomodulatory Treatment on Kappa Free Light Chains as Biomarker in Neuroinflammation
Source: Cells. 2020 Mar 31;9(4):842. doi: 10.3390/cells9040842 (PMC7226742; doi:10.3390/cells9040842)
Supplement: Supplementary file 1 [file cells-09-00842-s001.zip › Table_1.xls]

## Sheet: Tabelle1
	Treatment or Pre-analytic condition	Females, n (%)	Median age, years (range)
	Intravenous methylprednisolone	10/16 (63%)	41.5 (18-70)
	Plasma exchange	5/12 (42%)	50.5 (24-80)
	Immunoadsorption	6/10 (60%)	31 (19-52)
	Intravenous immunoglobulin	4/10 (40%)	63 (45-76)
	Sample method (EDTA or serum tube)	17/33 (52%)	45 (25-84)
	Storage time and temperature	8/16 (50%)	44.5 (25-80)
	Blood contamination	11/17 (65%)	44 (32-84)
			Table 1
