# Supplementary material for: The Impact of Immunomodulatory Treatment on Kappa Free Light Chains as Biomarker in Neuroinflammation
Source: Cells. 2020 Mar 31;9(4):842. doi: 10.3390/cells9040842 (PMC7226742; doi:10.3390/cells9040842)
Supplement: Supplementary file 1 [file cells-09-00842-s001.zip › Supp. Table 1.xls]

## Sheet: Tabelle1
	Treatment or Pre-analytic condition	Diagnosis	Number of patients	Immunomodulatory treatment (0-4 weeks prior to sample collection), number of patients	Immunomodulatory treatment (5-12 weeks prior to sample collection), number of patients
	Intravenous methylprednisolone (3x / 5x 1000mg)	MS/CIS	11	0	natalizumab (n=1), intravenous methylprednisolone (n=2)
	Intravenous methylprednisolone (3x / 5x 1000mg)	myositis	2	0	0
	Intravenous methylprednisolone (3x / 5x 1000mg)	systemic lupus erythematodes (SLE)	1	0	0
	Intravenous methylprednisolone (3x / 5x 1000mg)	limbic encephalitis	1	0	0
	Intravenous methylprednisolone (3x / 5x 1000mg)	inflammatory polyneuropathy	1	0	intravenous immunoglobulin (n=1)
	Plasma exchange (3 / 5 cycles)	MS	5	0	intravenous methylprednisolone (n=4)
	Plasma exchange (3 / 5 cycles)	paraproteinemic polyneuropathy	3	0	intravenous immunoglobulin (n=2), plasma exchange (n=3)
	Plasma exchange (3 / 5 cycles)	autoimmune encephalitis	2	0	plasma exchange (n=1)
	Plasma exchange (3 / 5 cycles)	acute demyelinating encephalomyelitis (ADEM)	1	0	intravenous methylprednisolone (n=1)
	Plasma exchange (3 / 5 cycles)	autoimmune myoclonic syndrome	1	0	plasma exchange (n=1)
	Immunoadsorption (5 cycles)	autoimmune encephalitis	8	0	intravenous methylprednisolone (n=4), immunoadsorption (n=4), cyclophosphamide (n=4)
	Immunoadsorption (5 cycles)	myasthenic syndrome	1	0	0
	Immunoadsorption (5 cycles)	Stiff-Person-Syndrom	1	0	0
	Intravenous immunoglobulin (30g/d-40g/d for 2-5 days)	inflammatory polyneuropathy	8	0	0
	Intravenous immunoglobulin (30g/d-40g/d for 2-5 days)	myositis	2	0	0
	Sample method (EDTA or serum tube)	autoimmune inflammatory neurological disease*,** (n=16)	12	0	intravenous immunoglobulin (n=1), cyclophosphamide (n=1), immunoadsorption (n=1)
	Sample method (EDTA or serum tube)	degenerative neurological disease* (n=7)	6	0	0
	Sample method (EDTA or serum tube)	idiopathic intracranial hypertension or normal pressure hydrocephalus* (n=4)	4	0	0
	Sample method (EDTA or serum tube)	epilepsy* (n=4)	4	0	0
	Sample method (EDTA or serum tube)	headache or diffuse paresthesia* (n=7)	7	0	0
	Storage time and temperature	autoimmune inflammatory neurological disease*,** (n=16)	6	0	0
	Storage time and temperature	degenerative neurological disease* (n=7)	2	0	0
	Storage time and temperature	idiopathic intracranial hypertension or normal pressure hydrocephalus* (n=4)	1	0	0
	Storage time and temperature	epilepsy* (n=4)	3	0	0
	Storage time and temperature	headache or diffuse paresthesia* (n=7)	4	0	0
	Blood contamination	autoimmune inflammatory neurological disease*,** (n=16)	9	0	intravenous immunoglobulin (n=1), cyclophosphamide (n=1), immunoadsorption (n=1)
	Blood contamination	degenerative neurological disease* (n=7)	3	0	0
	Blood contamination	idiopathic intracranial hypertension or normal pressure hydrocephalus* (n=4)	3	0	0
	Blood contamination	epilepsy* (n=4)	1	0	0
	Blood contamination	headache or diffuse paresthesia* (n=7)	1	0	0
					Supplemental table 1
